# Supplementary material for: Long-Term Ocular Outcomes of Prematurity: Morphological Alterations, Visual Aspects and Implications for Age-Related Ocular Diseases
Source: J Clin Med. 2025 May 23;14(11):3667. doi: 10.3390/jcm14113667 (PMC12155540; doi:10.3390/jcm14113667)
Supplement: Supplementary file 1 [file jcm-14-03667-s001.zip]

Archive with 1 entries (1 files):
- jcm-3557565-supplementary.pdf
